# Supplementary material for: A high-performance approach for predicting donor splice sites based on short window size and imbalanced large samples
Source: Biol Direct. 2019 Apr 11;14:6. doi: 10.1186/s13062-019-0236-y (PMC6460831; doi:10.1186/s13062-019-0236-y)
Supplement: Supplementary file 1 — Table S1. The table lists 201 decision rules obtained based on HS3D-train1:135, and lists the number of positive and negative training samples conforming to the decision rules. (XLSX 38 kb) [file 13062_2019_236_MOESM1_ESM.xlsx]

## Sheet: Sheet1
Introduced features	Decision rules
	u1	u2	u3	u4	u5	u6	u7	u8	u9	u10	u11	u12	u13	u14	u15	u16	u17	u18	u19	u20	u21	u22	u23	u24	u25	u26	u27	u28	u29	u30	u31	u32	u33	u34	u35	u36	u37	u38	u39	u40	u41	u42	u43	u44	u45	u46	u47	u48	u49
P3	A	A	A	A	A	A	A	A	A	A	A	A	A	A	A	A	A	A	A	A	A	A	CT	CT	CT	CT	CT	CT	CT	CT	CT	CT	CT	CT	CT	CT	CT	CT	CT	CT	CT	CT	CT	CT	CT	CT	CT	CT	CT
P-1	ACT	ACT	G	G	G	G	G	G	G	G	G	G	G	G	G	G	G	G	G	G	G	G	ACT	ACT	G	G	G	G	G	G	G	G	G	G	G	G	G	G	G	G	G	G	G	G	G	G	G	G	G
P1	--	--	A	A	A	A	A	A	A	A	A	CT	CT	CT	CT	G	G	G	G	G	G	G	--	--	A	A	A	A	A	A	A	A	A	A	A	A	A	CT	G	G	G	G	G	G	G	G	G	G	G
P2	--	--	A	A	A	CGT	CGT	CGT	CGT	CGT	CGT	--	--	--	--	--	--	--	--	--	--	--	--	--	A	A	A	CGT	CGT	CGT	CGT	CGT	CGT	CGT	CGT	CGT	CGT	--	A	A	A	A	CGT	CGT	CGT	CGT	CGT	CGT	CGT
P4	--	--	--	--	--	--	--	--	--	--	--	--	--	--	--	--	--	--	--	--	--	--	--	--	--	--	--	--	--	--	--	--	--	--	--	--	--	--	--	--	--	--	--	--	--	--	--	--	--
P-2	--	--	A	A	CGT	A	A	A	CGT	CGT	CGT	--	--	--	--	A	A	A	A	A	CGT	CGT	--	--	A	CGT	CGT	A	A	A	A	CGT	CGT	CGT	CGT	CGT	CGT	--	A	A	CGT	CGT	A	A	A	A	A	A	A
P-3	--	--	AC	GT	--	AC	GT	GT	--	--	--	--	--	--	--	--	--	--	--	--	--	--	--	--	--	--	--	AC	AC	AC	GT	--	--	--	--	--	--	--	--	--	--	--	AC	AC	AC	AC	AC	GT	GT
fCC	--	--	--	--	--	--	--	--	[0,2]	[0,2]	[3,10]	--	--	--	--	--	--	--	--	--	--	--	--	--	--	--	--	--	--	--	--	--	--	--	--	--	--	--	--	--	--	--	0	0	0	0	[1,10]	--	--
fGC	--	--	--	--	--	--	--	--	--	--	--	--	--	--	--	--	--	--	--	--	--	--	--	--	--	--	--	--	--	--	--	--	--	--	--	--	--	--	--	--	--	--	--	--	--	--	--	--	--
fTT	--	--	--	--	--	--	--	--	--	--	--	--	--	--	--	--	--	--	--	--	--	--	--	--	--	--	--	--	--	--	--	--	--	--	--	--	--	--	--	--	--	--	--	--	--	--	--	--	--
P8	--	--	--	--	--	--	--	--	--	--	--	--	--	--	--	--	--	--	--	--	--	--	--	--	--	--	--	--	--	--	--	--	--	--	--	--	--	--	--	--	--	--	--	--	--	--	--	--	--
fCG	--	--	--	--	--	--	--	--	--	--	--	--	--	--	--	--	--	--	--	--	--	--	--	--	--	--	--	--	--	--	--	0	0	[1,10]	[1,10]	[1,10]	[1,10]	--	--	--	--	--	--	--	--	--	--	--	--
fAC	--	--	--	--	--	--	--	--	--	--	--	--	--	--	--	--	--	--	--	--	--	--	--	--	--	--	--	0	[1,10]	[1,10]	--	--	--	--	--	--	--	--	--	--	--	--	[0,1]	[0,1]	[0,1]	[2,10]	--	[0,1]	[0,1]
fTG	--	--	--	--	--	--	--	--	--	--	--	--	--	--	--	--	--	--	--	--	--	--	--	--	--	--	--	--	--	--	--	--	--	--	--	--	--	--	--	--	--	--	--	--	--	--	--	--	--
fAA	--	--	--	--	--	--	--	--	--	--	--	--	--	--	--	--	--	--	--	--	--	--	--	--	--	--	--	--	--	--	--	--	--	--	--	--	--	--	--	--	--	--	--	--	--	--	--	--	--
P7	--	--	--	--	--	--	--	--	--	--	--	--	--	--	--	--	--	--	--	--	--	--	--	--	--	--	--	--	--	--	--	--	--	--	--	--	--	--	--	--	--	--	--	--	--	--	--	--	--
P5	--	--	--	--	--	--	--	--	--	--	--	--	--	--	--	--	--	--	--	--	--	--	--	--	--	--	--	--	--	--	--	--	--	--	--	--	--	--	ACT	G	--	--	--	--	--	--	--	--	--
fCA	--	--	--	--	--	--	--	--	--	--	--	--	--	--	--	--	--	--	--	--	--	--	0	[1,10]	--	--	--	--	--	--	--	--	--	--	--	--	--	--	--	--	--	--	--	--	--	--	--	--	--
fGG	--	--	--	--	--	--	--	--	--	--	--	--	--	--	--	--	--	--	--	--	--	--	--	--	--	--	--	--	0	[1,10]	--	--	--	[0,2]	[0,2]	[0,2]	[3,10]	--	--	--	--	--	--	--	--	--	--	--	--
fTA	--	--	--	--	--	--	--	--	--	--	--	--	--	--	--	--	--	--	--	--	--	--	--	--	--	--	--	--	--	--	--	--	--	--	--	--	--	--	--	--	--	--	--	--	--	--	--	--	--
fGT	[0,2]	[3,10]	--	--	--	--	--	--	[0,2]	[3,10]	--	0	[1,2]	[1,2]	[3,10]	0	[1,2]	[1,2]	[1,2]	[3,10]	[0,2]	[3,10]	--	--	--	[0,2]	[3,10]	--	--	--	--	[0,2]	[3,10]	[0,2]	[0,2]	[3,10]	--	--	--	--	[0,2]	[3,10]	[0,2]	[0,2]	[3,10]	--	--	[0,2]	[0,2]
fCT	--	--	--	--	--	--	[0,1]	[2,10]	--	--	--	--	[0,2]	[3,10]	--	--	[0,1]	[0,1]	[2,10]	--	--	--	--	--	--	--	--	--	--	--	--	--	--	--	--	--	--	--	--	--	--	--	--	--	--	--	--	[0,2]	[0,2]
fTC	--	--	--	--	--	--	--	--	--	--	--	--	--	--	--	--	[0,1]	[2,10]	--	--	--	--	--	--	--	--	--	--	--	--	--	--	--	--	--	--	--	--	--	--	--	--	--	--	--	--	--	--	--
fAG	--	--	--	--	--	--	--	--	--	--	--	--	--	--	--	--	--	--	--	--	--	--	--	--	--	--	--	--	--	--	--	--	--	[0,2]	[3,10]	--	--	--	--	--	--	--	--	--	--	--	--	[0,2]	[0,2]
fAT	--	--	--	--	--	--	--	--	--	--	--	--	--	--	--	--	--	--	--	--	--	--	--	--	--	--	--	--	--	--	--	--	--	--	--	--	--	--	--	--	--	--	[0,1]	[2,10]	--	--	--	[0,1]	[2,10]
fGA	--	--	--	--	--	--	--	--	--	--	--	--	--	--	--	--	--	--	--	--	--	--	--	--	--	--	--	--	--	--	--	--	--	--	--	--	--	--	--	--	--	--	--	--	--	--	--	--	--
P6	--	--	--	--	--	--	--	--	--	--	--	--	--	--	--	--	--	--	--	--	--	--	--	--	--	--	--	--	--	--	--	--	--	--	--	--	--	--	--	--	--	--	--	--	--	--	--	--	--
positive samples	5	0	35	5	11	37	5	0	4	0	0	4	1	0	0	17	1	0	0	0	3	0	9	0	56	12	0	18	23	17	10	4	0	3	0	0	4	4	5	10	3	0	2	0	0	0	17	1	0
negative samples	47512	189	201	153	632	534	430	1	1622	1	7	2027	5261	5	89	1373	687	10	4	7	3981	15	49465	57215	478	828	1	466	281	65	595	2143	9	466	4	1	32	19245	873	212	1955	3	906	7	12	3	772	1195	6
negative samples(adjusted)	350.471	1.39415	1.48267	1.1286	4.66194	3.93904	3.17189	0.00737648	11.9647	0.00737648	0.0516354	14.9521	38.8077	0.0368824	0.656507	10.1279	5.06764	0.0737648	0.0295059	0.0516354	29.3658	0.110647	364.878	422.045	3.52596	6.10773	0.00737648	3.43744	2.07279	0.479471	4.38901	15.8078	0.0663883	3.43744	0.0295059	0.00737648	0.236047	141.96	6.43967	1.56381	14.421	0.0221294	6.68309	0.0516354	0.0885178	0.0221294	5.69464	8.81489	0.0442589
total number of positive samples	2000
total number of negative samples	271132
Annotation: P-3, P-2, P-1, P1, P2, P3, P4, P5, P6, P7, P8 represent the positional features. fAA, fAG, fAC…, fTT represent the frequencies of dinucleotides AA, AG, AC,...,TT. 201 decision rules are denoted as u1,u2,...,u201, respectively. Taking u1 (corresponding to B3:B29 in this table) as an example, it represents P3 takes value as A and P-1 takes values as ACT and 0≤ fGT ≤ 2, while other featu…
[truncated: 152 more columns]
